# Supplementary material for: Sector of Employment and Mortality: A Cohort Based on Different Administrative Archives
Source: Int J Environ Res Public Health. 2023 May 9;20(10):5767. doi: 10.3390/ijerph20105767 (PMC10218361; doi:10.3390/ijerph20105767)
Supplement: Supplementary file 1 [file ijerph-20-05767-s001.zip]

Archive with 1 entries (1 files):
- ijerph-2316038-supplementary.pdf
